# Supplementary material for: Increased TRIM31 gene expression is positively correlated with SARS-CoV-2 associated genes TMPRSS2 and TMPRSS4 in gastrointestinal cancers
Source: Sci Rep. 2022 Aug 15;12:11763. doi: 10.1038/s41598-022-15911-2 (PMC9378649; doi:10.1038/s41598-022-15911-2)
Supplement: Supplementary file 1 — Supplementary Information 1. [file 41598_2022_15911_MOESM1_ESM.xlsx]

## Sheet: Table S1
Table S1. Names of cell lines used in the study from CCLE database.
Cell Lines from CCLE					Included Cell Lines in the Study					Excluded Cell Lines				RNAi-applied Colorectal Cancer Cell Lines
Number	Pancreatic Cancer Cell Lines	Esophageal Cancer Cell Lines	Stomach Cancer Cell Lines	Colorectal Cancer Cell Lines	Number	Pancreatic Cancer Cell Lines	Esophageal Cancer Cell Lines	Stomach Cancer Cell Lines	Colorectal Cancer Cell Lines	Number	Pancreatic Cancer Cell Lines	Esophageal Cancer Cell Lines	Number	Colorectal Cancer Cell Lines
1	9505BIK	COLO680N	2313287	C10	1	9505BIK	COLO680N	2313287	C10	1	PK1	ESO51	1	C2BBE1
2	ASPC1	ECGI10	AGS	C125PM	2	ASPC1	ECGI10	AGS	C125PM				2	CACO2
3	BXPC3	ESO26	BGC823	C2BBE1	3	BXPC3	ESO26	CCLFUPGI0005T	C2BBE1				3	DLD1
4	CAPAN1	ESO51	CCLFUPGI0005T	C75	4	CAPAN1	FLO1	FU97	C75				4	GP2D
5	CAPAN2	FLO1	FU97	C80	5	CAPAN2	JHESOAD1	GSS	C80				5	HT29
6	CFPAC1	HCE4	GCIY	C84	6	CFPAC1	KYSE140	GSU	C84				6	HT55
7	HPAC	JHESOAD1	GSS	C99	7	HPAC	KYSE150	HUG1N	C99				7	KM12
8	HPAFII	KYAE1	GSU	CACO2	8	HPAFII	KYSE180	IM95	CACO2				8	LOVO
9	HS766T	KYSE140	HSC39	CCK81	9	HS766T	KYSE270	KATOIII	CCK81				9	LS180
10	HUPT4	KYSE150	HUG1N	CL11	10	HUPT4	KYSE30	KE39	CL11				10	LS411N
11	JOPACA1	KYSE180	IM95	CL14	11	JOPACA1	KYSE410	LMSU	CL14				11	LS513
12	KCIMOH1	KYSE220	KATOIII	CL34	12	KCIMOH1	KYSE450	MKN1	CL34				12	NCIH716
13	KLM1	KYSE270	KE39	CL40	13	KP2	KYSE510	MKN45	CL40				13	SKCO1
14	KP1N	KYSE30	LMSU	COLO320	14	PACADD119	KYSE520	MKN7	COLO320				14	SNUC1
15	KP2	KYSE410	MKN1	COLO678	15	PACADD135	KYSE70	MKN74	COLO678				15	SNUC2A
16	MZ1PC	KYSE450	MKN28	CW2	16	PACADD137	OACM51	NCCSTCK140	CW2				16	SW1417
17	PACADD119	KYSE50	MKN45	DLD1	17	PACADD159	OE19	NCIN87	DLD1				17	SW48
18	PACADD135	KYSE510	MKN7	GP2D	18	PACADD161	OE21	NUGC2	GP2D				18	SW480
19	PACADD137	KYSE520	MKN74	GP5D	19	PACADD165	OE33	NUGC4	GP5D				19	SW620
20	PACADD159	KYSE70	NCCSTCK140	HCC56	20	PACADD188	SKGT4	OCUM1	HCC56				20	SW837
21	PACADD161	OACM51	NCIN87	HCT15	21	PANC0203	TDOTT	RERFGC1B	HCT15
22	PACADD165	OACP4C	NUGC2	HT115	22	PANC0213	TE1	SKGT2	HT115
23	PACADD188	OE19	NUGC4	HT29	23	PANC0327	TE10	SNU16	HT29
24	PANC0203	OE21	OCUM1	HT55	24	PANC0403	TE11	SNU216	HT55
25	PANC0213	OE33	RERFGC1B	KM12	25	PANC0504	TE14	SNU5	KM12
26	PANC0327	SKGT4	SKGT2	LOVO	26	PANC0813	TE15	SNU520	LOVO
27	PANC0403	TDOTT	SNU16	LS1034	27	PANC1	TE4	SNU601	LS1034
28	PANC0504	TE1	SNU216	LS123	28	PANC1005	TE5	SNU668	LS123
29	PANC0813	TE10	SNU5	LS180	29	PATU8902	TE6	SNU719	LS180
30	PANC1	TE11	SNU520	LS411N	30	PATU8988S	TE8		LS411N
31	PANC1005	TE12	SNU601	LS513	31	PK59	TE9		LS513
32	PATU8902	TE14	SNU668	MDST8	32	PK8			MDST8
33	PATU8988S	TE15	SNU719	NCIH684	33	SNU213			NCIH684
34	PK1	TE4	STS0421	NCIH716	34	SNU410			NCIH716
35	PK59	TE5	TMK1	NCIH747	35	SU8686			NCIH747
36	PK8	TE6		OUMS23	36	SUIT2			OUMS23
37	PL18	TE8		RCM1	37	SW1990			RCM1
38	PL4	TE9		SKCO1	38	T3M4			SKCO1
39	PL45			SNU1033	39	TCCPAN2			SNU1033
40	SNU213			SNU1040	40	YAPC			SNU1040
41	SNU410			SNU1197	41				SNU1197
42	SU8686			SNU1544	42				SNU1544
43	SUIT2			SNU283	43				SNU283
44	SW1990			SNU407	44				SNU407
45	T3M4			SNU503	45				SNU503
46	TCCPAN2			SNU61	46				SNU61
47	YAPC			SNU81	47				SNU81
48				SNUC1	48				SNUC1
49				SNUC2A	49				SNUC2A
50				SNUC4	50				SNUC4
51				SW1116	51				SW1116
52				SW1417	52				SW1417
53				SW1463	53				SW1463
54				SW403	54				SW403
55				SW48	55				SW48
56				SW480	56				SW480
57				SW620	57				SW620
58				SW626	58				SW626
59				SW837	59				SW837
60				SW948	60				SW948
61				T84	61				T84
62				TGBC18TKB	62				TGBC18TKB
63				TT1TKB	63				TT1TKB

## Sheet: Table S2
STOMACH (GASTRIC) CANCER					COLORECTAL CANCER					ESOPHAGEAL CANCER					PANCREATIC CANCER
Genes	Correlation Values ®	PValue	label	numCellLines	Genes	Correlation Values ®	PValue	label	numCellLines	Genes	Correlation Values ®	PValue	label	numCellLines	Genes	Correlation Values ®	PValue	label	numCellLines
TMPRSS2	0.7244278721810622	0.00000885997287513941	SH3BGRL2	29	TMPRSS2	0.6880934056931344	4.63261e+06	TJP3	63	TMPRSS2	0.7996397430721838	4.02219e+08	SLC44A4	32	TMPRSS2	0.6054114185785899	0.00002745148053295792	SLC44A4	41
	0.6744231876125318	0.00006023160190509163	TMEM45B	29		0.6788155228929924	969649	PRR15L	63		0.6976017083284924	0.000009099742031765767	PRR15L	32		0.5817122214246817	0.00006635932124364528	RIPK3	41
	0.6467677950052021	0.00014994994070299645	SLC44A4	29		0.6726742979866535	1.55828e+07	TMEM45B	63		0.6181689402736154	0.00016303266381370834	RIPK3	32		0.49649265972321877	0.0009611151306606646	TJP3	41
	0.5276784168438285	0.0032631999491921906	TRIM31	29		0.6645047684520335	2.87934e+07	SLC44A4	63		0.5929348647433823	0.0003486360596483709	SH3BGRL2	32		0.49540567648644157	0.0009901325774036472	SH3BGRL2	41
	0.49888359499976953	0.0058726913263249785	PRR15L	29		0.6598717038670315	4.04465e+06	RIPK3	63		0.5871539457618364	0.00041133479239003755	TMEM45B	32		0.47877049398275456	0.001542379488215761	TRIM31	41
	0.46309870477595855	0.011410437955468923	TJP3	29		0.6169979270550199	7.24262e+07	TRIM31	63		0.5514812536939276	0.001069305088985571	TJP3	32		0.4417565913202141	0.003833725651369072	PRR15L	41
TMPRSS4	0.36991051048506435	0.048256890943085724	RIPK3	29	TMPRSS4	0.5569675301885696	0.0000021294953261532104	SH3BGRL2	63	TMPRSS4	0.5338552695698907	0.00165044928119538	TRIM31	32	TMPRSS4	0.4391285978354128	0.0040745258038152096	TMEM45B	41
	0.8019950977179064	1.69004e+09	PRR15L	29		0.6182914241771428	6.6809e+07	RIPK3	63		0.5839826409798489	0.00044980713611313756	SH3BGRL2	32		0.666778020258227	0.0000019372026431434105	RIPK3	41
	0.7978788132624572	2.17339e+09	SH3BGRL2	29		0.6111050488848785	1.04145e+09	PRR15L	63		0.5205365936221559	0.0022565249218783907	TRIM31	32		0.6549100006186315	0.0000033889909307430893	SLC44A4	41
	0.7181186278076476	0.000011535028493917541	TJP3	29		0.5858492679407278	4.55711e+09	TJP3	63		0.4832798659546663	0.005079220596287312	TJP3	32		0.6132288373098257	0.000020197018227458622	PRR15L	41
	0.6896991338075855	0.00003489971571945545	TMEM45B	29		0.5274120656694953	0.000008940190741886057	TMEM45B	63		0.46940979802806315	0.006720040712250399	TMEM45B	32		0.6026089562108301	0.00003058384766489619	SH3BGRL2	41
	0.6347996953457412	0.0002165336080241997	RIPK3	29		0.4759335098986235	0.00008067266959585092	TRIM31	63		0.46688048185179454	0.007063425645544773	SLC44A4	32		0.567181038287097	0.0001103057502332921	TJP3	41
	0.5969904435663376	0.0006290425134899636	TRIM31	29		0.47117575555838126	0.00009717084553384068	SLC44A4	63		0.41787615998772815	0.017319066184217764	PRR15L	32		0.5321765681752191	0.00034197635012926853	TRIM31	41
	0.5778846339957543	0.0010270516364171024	SLC44A4	29		0.30001208591488804	0.0168988972851259	SH3BGRL2	63		0.39267766893545675	0.026209222649332696	RIPK3	32		0.5036144264665909	0.0007889999551507781	TMEM45B	41
Table S2. Genes that are are positively correlated with TMPRSS2 & TMPRSS4 for each gastrointestinal cancer cell line in CCLE.

## Sheet: Table S3
Table S3. Expression correlation values and TRIM31 dependency in colorectal cancer cell lines in CCLE.
Cor	PValue	label	numCellLines
-0.7234121870281135	0.0003124775324771052	RPL23	20
-0.6525991255924886	0.0018148881749077775	ENTHD1	20
-0.6274869158191845	0.0030593078344843686	SLC18A2	20
-0.6222475275100846	0.003392699808954344	RPL35	20
-0.6122337629557875	0.004113982807157604	COX14	20
-0.6111738770260301	0.004197235314395275	ADCYAP1R1	20
-0.5976727407351901	0.005385468483010065	OR51G2	20
-0.5920986371367177	0.0059507601401011505	RPS11	20
-0.5911383648466823	0.006052897569140233	ECSCR	20
-0.5879425948678095	0.006403235951404107	RPL27	20
-0.5780221195948648	0.007598302036033469	RPS13	20
-0.5766583864485544	0.007775971168270634	RPL21	20
-0.5760714724781621	0.007853473048118198	ASB10	20
-0.5760714724781621	0.007853473048118198	USP17L18	20
-0.5709112610490069	0.008562430032744114	RPS7	20
-0.5655699477985142	0.009350383840736599	FXYD4	20
-0.5626758035175419	0.009801373892078493	RPS19	20
-0.5586767964551389	0.010453476660878754	MAP9	20
-0.5583366418491257	0.010510530697018924	RPL31	20
-0.556024741230279	0.010905036208475312	SLC1A5	20
-0.5515443972949282	0.01170373959848283	CPB2	20
-0.5460507563779872	0.012747016071984417	SFTPA2	20
-0.5369852433694668	0.014631831848088873	USP17L11	20
-0.5321688734698842	0.015720768321225632	TWF2	20
-0.5319623725665629	0.015768870874583913	C17orf98	20
-0.5259527714110551	0.017221321297809292	OR4C6	20
-0.5246044097062232	0.017561463908322455	RPL37A	20
-0.5224765371258677	0.018109161691297348	KRTAP1-3	20
-0.5224067299164263	0.018127358058921718	CD5L	20
-0.5223630861289013	0.01813874193252391	PAX7	20
-0.5221971989018694	0.0181820634381725	RPS16	20
-0.5157608998272727	0.01992779818577084	MRC1	20
-0.5157018110140673	0.01994442164838872	DBX1	20
-0.5084714178066442	0.02206349619037723	UCHL3	20
-0.5075204385037703	0.022355017895410594	G0S2	20
-0.5074470571769124	0.02237763925711029	ZNF582	20
-0.5073740497999312	0.022400163361281294	UGT1A4	20
-0.5055070270788158	0.022982312347488997	PIK3C2G	20
-0.5045630216420715	0.0232811889729152	ELSPBP1	20
-0.5040976311856297	0.0234296627651885	SERPINA1	20
-0.5025707011358985	0.023922074706042858	CA7	20
-0.5018826113598855	0.024146633530103153	DNAI2	20
-0.4964723195703409	0.025970968734874717	TBX10	20
-0.4917868129175794	0.027637272496530658	TXN	20
-0.48865457740632584	0.028797323529096037	RPS15A	20
-0.4885524729553811	0.028835772649623507	SPINK1	20
-0.487970421154765	0.029055724974772934	FATE1	20
-0.4855901496435935	0.029968959305562346	TNP1	20
-0.4855901496435934	0.029968959305562346	PROKR2	20
-0.4855901496435934	0.029968959305562346	OR6V1	20
-0.4855901496435934	0.029968959305562346	SCN2B	20
-0.4855901496435934	0.029968959305562346	BSPH1	20
-0.4855901496435934	0.029968959305562346	IFNA21	20
-0.4855901496435933	0.029968959305562422	MYL10	20
-0.4855901496435932	0.029968959305562422	GTSF1L	20
-0.4855901496435932	0.029968959305562422	SPANXN2	20
-0.4855901496435932	0.029968959305562422	GML	20
-0.4855901496435932	0.029968959305562422	UTF1	20
-0.4855901496435932	0.029968959305562422	INS-IGF2	20
-0.4855901496435931	0.029968959305562533	MYF5	20
-0.4855901496435931	0.029968959305562533	HMGB4	20
-0.48489410216339585	0.03024022137379233	KLHL30	20
-0.48458214065234945	0.03036242149884141	RPL27A	20
-0.483457742466902	0.030806081705180653	RPS3	20
-0.48297548575734806	0.030997918142220457	KRTAP2-4	20
-0.4814409882196064	0.03161455785671004	IGSF21	20
-0.481423586847405	0.03162160526224713	ANXA13	20
-0.48122914671561984	0.031700435508757424	COMMD6	20
-0.4811640362532329	0.031726867051950144	KIR2DL1	20
-0.4766852811289904	0.03358681716773428	CARD18	20
-0.47588914410958805	0.03392616758106291	MT-ND3	20
-0.4751289574286171	0.03425268583893787	SLC5A9	20
-0.47507714111742066	0.034275031094081615	TMEM60	20
-0.4724668413824454	0.03541549028109737	POMP	20
-0.471955962573225	0.035642114941241136	TG	20
-0.47131182651407083	0.03592945982497541	VSTM2B	20
-0.4705052859662492	0.036291791054647145	EIF3K	20
-0.46979737030453417	0.036612152863554494	GDF10	20
-0.4675853026507096	0.03762739755631534	RPL5	20
-0.46678208366373425	0.03800140323284049	OR7D2	20
-0.4666422177050661	0.03806682348483238	UGT1A5	20
-0.4613783655372841	0.040593123430676885	HTATIP2	20
-0.46049768619139814	0.04102816430772361	FAM83C	20
-0.46039750556521136	0.04107787939095578	RPS25	20
-0.46026035444438484	0.04114601678660983	TGM4	20
-0.4589475180085255	0.04180267218859474	FUT7	20
-0.456536462181016	0.04302969798533412	COL4A1	20
-0.454574866782506	0.044048334263781554	MRPS31	20
-0.4545243585669388	0.044074805846819276	TPT1	20
-0.45369814445370205	0.04450957129933219	RPL36A-HNRNPH2	20
-0.45364217917763383	0.04453914002200226	RPL35A	20
-0.4536268869313093	0.0445472221665177	LCN10	20
-0.45169066263757696	0.04557970047721151	RPS17	20
-0.4508716467579838	0.046021934288284425	MS4A12	20
-0.4504291860891823	0.04626221279543488	KRTAP5-5	20
-0.4490839942421099	0.04699864533551527	SLC22A11	20
-0.44771466283976297	0.047757507024081165	CSRP3	20
-0.44648826973549216	0.04844510402087378	H4C13	20
-0.4462127449235929	0.048600620347271736	IL12RB2	20
-0.44467170768772296	0.04947750620871241	AMELX	20
-0.4440326641355516	0.049844670181797085	PARVG	20
